# Supplementary material for: Assessment of the Antioxidant Capacity of Commercial Coffee Using Conventional Optical and Chromatographic Methods and an Innovative Electrochemical DNA-Based Biosensor
Source: Biosensors (Basel). 2023 Aug 24;13(9):840. doi: 10.3390/bios13090840 (PMC10526474; doi:10.3390/bios13090840)
Supplement: Supplementary file 1 [file biosensors-13-00840-s001.zip]

Archive with 1 entries (1 files):
- biosensors-2462924-supplementary.pdf
